# Supplementary material for: Novel Azole-Modified Porphyrins for Mitochondria-Targeted Photodynamic Therapy
Source: Molecules. 2025 Jun 21;30(13):2688. doi: 10.3390/molecules30132688 (PMC12250747; doi:10.3390/molecules30132688)
Supplement: Supplementary file 1 [file molecules-30-02688-s001.zip]

Archive with 1 entries (1 files):
- molecules-3650708-supplementary.pdf
